# Supplementary material for: R-Spondin1 Regulates Fate of Enteric Neural Progenitors via Differential LGR4/5/6 Expression in Mice and Humans
Source: Cell Mol Gastroenterol Hepatol. 2025 Sep 24;20(2):101642. doi: 10.1016/j.jcmgh.2025.101642 (PMC12634853; doi:10.1016/j.jcmgh.2025.101642)
Supplement: Supplementary Source Data File [file mmc1.xlsx]

## Sheet: Figure 2
Figure 2B							Statistics
counted sphere number	Control	RSPO1 100 ng/ml	Wnt3a 20 ng/ml	RSPO1 100 ng/ml Wnt3a 20 ng/ml			sphere number	DEGREES OF FREEDOM	F-VALUE		Comparison			Diff of means	LSD(alpha=0,050)	P	Diff
n1	452	733	814	754			Between groups	3	13055		Wnt3a 20 ng/ml	vs.	Control	0.704	0.274	<0,001	Yes
n2	399	683	540	557			Residuals	8			Wnt3a 20 ng/ml	vs.	RSPO1 100 ng/ml	0.185	0.274	0.159	No
n3	442	786	620	672			Total	11			Wnt3a 20 ng/ml	vs.	Wnt3a 20 ng/ml + RSPO1 100 ng/ml	0.176	0.274	0.178	Do Not Test
											Wnt3a 20 ng/ml + RSPO1 100 ng/ml	vs.	Control	0.528	0.274	0.002	Yes
											Wnt3a 20 ng/ml + RSPO1 100 ng/ml	vs.	RSPO1 100 ng/ml	0.00917	0.274	0.94	Do Not Test
relative values of sphere numbers	Control	RSPO1 100 ng/ml	Wnt3a 20 ng/ml	RSPO1 100 ng/ml Wnt3a 20 ng/ml							RSPO1 100 ng/ml	vs.	Control	0.519	0.274	0.002	Yes
n1	1	1.62168	1.80088	1.66814
n2	1	1.71178	1.35338	1.39599
n3	1	1.77828	1.40271	1.52036
mean	1	1.70391	1.51899	1.52816
SD	0	0.0785953	0.245367	0.136243
P-VALUE	-	0.005	0.005	0.003
							Statistics
summed up cell volume in µm³	Control	RSPO1 100 ng/ml	Wnt3a 20 ng/ml	RSPO1 100 ng/ml Wnt3a 20 ng/ml			sphere volume	DEGREES OF FREEDOM	F-VALUE		Comparison			Diff of means	LSD(alpha=0,050)	P	Diff
n1	2.54778e+07	6.18477e+07	5.7451e+07	6.53021e+07			Between groups	3	7975		Wnt3a 20 ng/ml + RSPO1 100 ng/ml	vs.	Control	1.461	0.787	0.003	Yes
n2	1.70604e+07	2.75692e+07	3.24392e+07	3.54038e+07			Residuals	8			Wnt3a 20 ng/ml + RSPO1 100 ng/ml	vs.	RSPO1 100 ng/ml	0.164	0.787	0.643	No
n3	1.19902e+08	3.43973e+08	3.27772e+08	3.29155e+08			Total	11			Wnt3a 20 ng/ml + RSPO1 100 ng/ml	vs.	Wnt3a 20 ng/ml	0.157	0.787	0.657	Do Not Test
											Wnt3a 20 ng/ml	vs.	Control	1.304	0.787	0.005	Yes
											Wnt3a 20 ng/ml	vs.	RSPO1 100 ng/ml	0.00741	0.787	0.983	Do Not Test
relative values of sphere volume	Control	RSPO1 100 ng/ml	Wnt3a 20 ng/ml	RSPO1 100 ng/ml Wnt3a 20 ng/ml							RSPO1 100 ng/ml	vs.	Control	1.297	0.787	0.005	Yes
n1	1	2.42752	2.25495	2.5631
n2	1	1.61598	1.90143	2.07521
n3	1	2.86878	2.73366	2.7452
mean	1	2.30409	2.29668	2.46117
SD	0	0.635456	0.41768	0.346432
P-VALUE	-	0.002	≤0.001	0.002
Figure 2C
counted positive events									Statistics
experimental groups	DAPI	DAPI+P75+	DAPI+P75-	DAPI+KI67+	DAPI+KI67-	DAPI+Ki67+P75+	P-VALUE
Control_n1	2316	668	1648	643	1673	225			DAPI+P75+/DAPI+	DEGREES OF FREEDOM	DIFFERECES	T-VALUE
Control_n2	1366	528	838	325	1041	131				4	-0.069	-2.149
Control_n3	1351	427	924	419	932	127
RSPO1 100 ng/ml_n1	1856	714	1142	631	1225	378
RSPO1 100 ng/ml_n2	1309	507	802	388	921	263
RSPO1 100 ng/ml_n3	1026	437	589	290	736	172	0.098
calculated percentages	DAPI+P75+	DAPI+P75-	DAPI+KI67+	DAPI+KI67-	DAPI+Ki67+P75+/DAPI+P75+				DAPI+P75+KI67/DAPI+P75+	DEGREES OF FREEDOM	DIFFERECES	T-VALUE
Control_n1	0.288428	0.711572	0.277634	0.722366	0.336826					4	-0.194	-3.571
Control_n2	0.38653	0.61347	0.237921	0.762079	0.248106
Control_n3	0.316062	0.683938	0.310141	0.689859	0.297424
mean	0.33034	0.66966	0.275232	0.724768	0.294119
SD	0.0505854	0.0505854	0.0361697	0.0361697	0.0444524
calculated percentages	DAPI+P75+	DAPI+P75-	DAPI+KI67+	DAPI+KI67-	DAPI+Ki67+P75+/DAPI+P75+	P-VALUE
RSPO1 100 ng/ml_n1	0.384698	0.615302	0.339978	0.660022	0.529412
RSPO1 100 ng/ml_n2	0.387319	0.612681	0.296409	0.703591	0.518738
RSPO1 100 ng/ml_n3	0.425926	0.574074	0.282651	0.717349	0.393593
mean	0.399314	0.600686	0.306346	0.693654	0.480581
SD	0.0230836	0.0230836	0.0299276	0.0299276	0.0755227	0.023
Figure 2E							Statistics
experimental groups	HuC/D+ cells counted per image	mean values of four technical replicates per group	mean values of all experiments	SD	P-VALUE		HuCD	DEGREES OF FREEDOM	F-VALUE		Comparison			Diff of means	LSD(alpha=0,050)	P	Diff
Control_n1	901						Between groups	3	15075		Wnt3a 20 ng/ml	vs.	Control	3847.67	1507.46	<0,001	Yes
Control_n1	1835						Residuals	8			Wnt3a 20 ng/ml	vs.	Wnt3a 20 ng/ml + RSPO1 100 ng/ml	1009.33	1507.46	0.161	No
Control_n1	1406						Total	11			Wnt3a 20 ng/ml	vs.	RSPO1 100 ng/ml	112	1507.46	0.868	Do Not Test
Control_n1	1963	6105									RSPO1 100 ng/ml	vs.	Control	3735.67	1507.46	<0,001	Yes
Control_n2	1570										RSPO1 100 ng/ml	vs.	Wnt3a 20 ng/ml + RSPO1 100 ng/ml	897.333	1507.46	0.207	Do Not Test
Control_n2	2031										Wnt3a 20 ng/ml + RSPO1 100 ng/ml	vs.	Control	2838.33	1507.46	0.002	Yes
Control_n2	2005
Control_n2	1607	7213
Control_n3	2180
Control_n3	1895
Control_n3	825
Control_n3	927	5827	6381.67	733.251	-
Wnt3a 20 ng/ml_n1	1843
Wnt3a 20 ng/ml_n1	3708
Wnt3a 20 ng/ml_n1	1170
Wnt3a 20 ng/ml_n1	3960	10681
Wnt3a 20 ng/ml_n2	2300
Wnt3a 20 ng/ml_n2	2738
Wnt3a 20 ng/ml_n2	3363
Wnt3a 20 ng/ml_n2	2168	10569
Wnt3a 20 ng/ml_n3	2068
Wnt3a 20 ng/ml_n3	2445
Wnt3a 20 ng/ml_n3	2427
Wnt3a 20 ng/ml_n3	2498	9438	10229.3	687.599	≤0.001
RSPO1 100 ng/ml_n1	884
RSPO1 100 ng/ml_n1	4241
RSPO1 100 ng/ml_n1	1606
RSPO1 100 ng/ml_n1	4535	11266
RSPO1 100 ng/ml_n2	2397
RSPO1 100 ng/ml_n2	2239
RSPO1 100 ng/ml_n2	3093
RSPO1 100 ng/ml_n2	2101	9830
RSPO1 100 ng/ml_n3	1640
RSPO1 100 ng/ml_n3	1916
RSPO1 100 ng/ml_n3	2145
RSPO1 100 ng/ml_n3	3555	9256	10117.3	1035.35	≤0.001
Wnt3a 20 ng/ml + RSPO1 100 ng/ml_n1	839
Wnt3a 20 ng/ml + RSPO1 100 ng/ml_n1	3227
Wnt3a 20 ng/ml + RSPO1 100 ng/ml_n1	899
Wnt3a 20 ng/ml + RSPO1 100 ng/ml_n1	4948	9913
Wnt3a 20 ng/ml + RSPO1 100 ng/ml_n2	1933
Wnt3a 20 ng/ml + RSPO1 100 ng/ml_n2	2680
Wnt3a 20 ng/ml + RSPO1 100 ng/ml_n2	2615
Wnt3a 20 ng/ml + RSPO1 100 ng/ml_n2	1994	9222
Wnt3a 20 ng/ml + RSPO1 100 ng/ml_n3	2021
Wnt3a 20 ng/ml + RSPO1 100 ng/ml_n3	2063
Wnt3a 20 ng/ml + RSPO1 100 ng/ml_n3	2437
Wnt3a 20 ng/ml + RSPO1 100 ng/ml_n3	2004	8525	9220	694.002	0.002
Figure 2F										Statistics
experimental groups	HuC/D+ cells counted per image	HuC/D+ and BrdU+ cells counted per image	total amount of HuC/D+ cells per group	total amount of HuC/D+ and BrdU+ cells per group	percentage of HuC/D+ and BrdU+ cells	mean	SD	P-VALUE		HuCD+BrdU	DEGREES OF FREEDOM	F-VALUE
Control_n1	56	13								Between groups	3	29579
Control_n1	9	4								Residuals	8
Control_n1	26	9								Total	11
Control_n1	50	17
Control_n1	29	11
Control_n1	16	7
Control_n1	30	8								Comparison			Diff of means	LSD(alpha=0,050)	P	Diff
Control_n1	40	5	256	74	0.289062					Wnt3a 20 ng/ml + RSPO1 100 ng/ml	vs.	Control	0.248	0.064	<0,001	Yes
Control_n2	31	9								Wnt3a 20 ng/ml + RSPO1 100 ng/ml	vs.	Wnt3a 20 ng/ml	0.0936	0.064	0.01	Yes
Control_n2	14	4								Wnt3a 20 ng/ml + RSPO1 100 ng/ml	vs.	RSPO1 100 ng/ml	0.052	0.064	0.098	No
Control_n2	13	5								RSPO1 100 ng/ml	vs.	Control	0.196	0.064	<0,001	Yes
Control_n2	21	5								RSPO1 100 ng/ml	vs.	Wnt3a 20 ng/ml	0.0416	0.064	0.172	No
Control_n2	29	9								Wnt3a 20 ng/ml	vs.	Control	0.154	0.064	<0,001	Yes
Control_n2	18	7
Control_n2	17	3
Control_n2	28	6	171	48	0.280702
Control_n3	81	12
Control_n3	105	20
Control_n3	73	12
Control_n3	39	17
Control_n3	33	8
Control_n3	49	24
Control_n3	64	17
Control_n3	53	13	497	123	0.247485	0.272416	0.0219923	-
Wnt3a 20 ng/ml_n1	34	14
Wnt3a 20 ng/ml_n1	27	13
Wnt3a 20 ng/ml_n1	53	21
Wnt3a 20 ng/ml_n1	33	13
Wnt3a 20 ng/ml_n1	49	22
Wnt3a 20 ng/ml_n1	59	28
Wnt3a 20 ng/ml_n1	18	8
Wnt3a 20 ng/ml_n1	36	13	309	132	0.427184
Wnt3a 20 ng/ml_n2	52	22
Wnt3a 20 ng/ml_n2	22	10
Wnt3a 20 ng/ml_n2	28	10
Wnt3a 20 ng/ml_n2	26	14
Wnt3a 20 ng/ml_n2	23	12
Wnt3a 20 ng/ml_n2	51	25
Wnt3a 20 ng/ml_n2	66	28
Wnt3a 20 ng/ml_n2	23	14	291	135	0.463918
Wnt3a 20 ng/ml_n3	115	46
Wnt3a 20 ng/ml_n3	136	49
Wnt3a 20 ng/ml_n3	116	51
Wnt3a 20 ng/ml_n3	192	67
Wnt3a 20 ng/ml_n3	88	42
Wnt3a 20 ng/ml_n3	158	51
Wnt3a 20 ng/ml_n3	111	45
Wnt3a 20 ng/ml_n3	120	52	1036	403	0.388996	0.426699	0.037463	≤0.001
RSPO1 100 ng/ml_n1	38	19
RSPO1 100 ng/ml_n1	36	17
RSPO1 100 ng/ml_n1	27	11
RSPO1 100 ng/ml_n1	46	22
RSPO1 100 ng/ml_n1	22	9
RSPO1 100 ng/ml_n1	27	12
RSPO1 100 ng/ml_n1	46	22
RSPO1 100 ng/ml_n1	47	23	289	135	0.467128
RSPO1 100 ng/ml_n2	29	12
RSPO1 100 ng/ml_n2	28	13
RSPO1 100 ng/ml_n2	45	21
RSPO1 100 ng/ml_n2	34	14
RSPO1 100 ng/ml_n2	55	21
RSPO1 100 ng/ml_n2	34	12
RSPO1 100 ng/ml_n2	21	13
RSPO1 100 ng/ml_n2	35	15	281	121	0.430605
RSPO1 100 ng/ml_n3	109	46
RSPO1 100 ng/ml_n3	114	50
RSPO1 100 ng/ml_n3	85	48
RSPO1 100 ng/ml_n3	126	52
RSPO1 100 ng/ml_n3	155	54
RSPO1 100 ng/ml_n3	108	66
RSPO1 100 ng/ml_n3	73	34
RSPO1 100 ng/ml_n3	206	90	976	440	0.45082	0.449518	0.0182963	≤0.001
Wnt3a 20 ng/ml + RSPO1 100 ng/ml_n1	42	16
Wnt3a 20 ng/ml + RSPO1 100 ng/ml_n1	25	11
Wnt3a 20 ng/ml + RSPO1 100 ng/ml_n1	26	19
Wnt3a 20 ng/ml + RSPO1 100 ng/ml_n1	43	25
Wnt3a 20 ng/ml + RSPO1 100 ng/ml_n1	27	18
Wnt3a 20 ng/ml + RSPO1 100 ng/ml_n1	23	11
Wnt3a 20 ng/ml + RSPO1 100 ng/ml_n1	23	11
Wnt3a 20 ng/ml + RSPO1 100 ng/ml_n1	36	26	245	137	0.559184
Wnt3a 20 ng/ml + RSPO1 100 ng/ml_n2	53	18
Wnt3a 20 ng/ml + RSPO1 100 ng/ml_n2	46	23
Wnt3a 20 ng/ml + RSPO1 100 ng/ml_n2	30	13
Wnt3a 20 ng/ml + RSPO1 100 ng/ml_n2	35	16
Wnt3a 20 ng/ml + RSPO1 100 ng/ml_n2	30	16
Wnt3a 20 ng/ml + RSPO1 100 ng/ml_n2	36	26
Wnt3a 20 ng/ml + RSPO1 100 ng/ml_n2	44	25
Wnt3a 20 ng/ml + RSPO1 100 ng/ml_n2	44	19	318	156	0.490566
Wnt3a 20 ng/ml + RSPO1 100 ng/ml_n3	75	30
Wnt3a 20 ng/ml + RSPO1 100 ng/ml_n3	81	41
Wnt3a 20 ng/ml + RSPO1 100 ng/ml_n3	90	40
Wnt3a 20 ng/ml + RSPO1 100 ng/ml_n3	94	55
Wnt3a 20 ng/ml + RSPO1 100 ng/ml_n3	98	54
Wnt3a 20 ng/ml + RSPO1 100 ng/ml_n3	91	54
Wnt3a 20 ng/ml + RSPO1 100 ng/ml_n3	89	49
Wnt3a 20 ng/ml + RSPO1 100 ng/ml_n3	249	110	867	433	0.499423	0.516391	0.0373232	≤0.001

## Sheet: Figure 3
Figure 3B
Sort tdTomato postnatal day 60 small intestine
Counts (of parent population)	n1	n2	n3	n4	n5	n6	n7	n8	n9	n10	n11	n12	n13	median	25% quartile	75% quartile	IQR
all events	100000	100000	100000	100000	100000	100000	100000	100000	100000	100000	100000	100000	100000	100000	100000	100000	0
viable cells (P1)	65600	62400	67200	72100	62400	59100	56500	47200	51700	44400	31600	45400	23900	56500	45400	62400	17000
single cells FSC (P2)	35948.8	45177.6	40387.2	44413.6	41558.4	40660.8	34408.5	28272.8	40894.7	27439.2	20824.4	43311.6	17996.7	40387.2	28272.8	41558.4	13285.6
single cells SSC (P3)	34906.3	42466.9	29523	38462.2	36862.3	36066.1	31965.5	24597.3	35782.9	23213.6	13640	33349.9	13569.5	33349.9	24597.3	36066.1	11468.8
tdTomato - (P4)	28588.2	33803.7	22496.6	33577.5	30816.9	26544.7	17421.2	21227.5	26872.9	17224.5	11062	27680.4	8195.99	26544.7	17421.2	28588.2	11167.1
tdTomato + (P5)	3874.6	5435.77	3867.52	2884.66	4644.65	4977.13	3676.03	2238.36	8051.14	4874.85	2155.12	4468.89	4722.19	4468.89	3676.03	4874.85	1198.82
%-parent population	n1	n2	n3	n4	n5	n6	n7	n8	n9	n10	n11	n12	n13	median	25% quartile	75% quartile	IQR
all events	100	100	100	100	100	100	100	100	100	100	100	100	100	100	100	100	0
viable cells (P1)	65.6	62.4	67.2	72.1	62.4	59.1	56.5	47.2	51.7	44.4	31.6	45.4	23.9	56.5	45.4	62.4	17
single cells FSC (P2)	54.8	72.4	60.1	61.6	66.6	68.8	60.9	59.9	79.1	61.8	65.9	95.4	75.3	65.9	60.9	72.4	11.5
single cells SSC (P3)	97.1	94	73.1	86.6	88.7	88.7	92.9	87	87.5	84.6	65.5	77	75.4	87	77	88.7	11.7
tdTomato - (P4)	81.9	79.6	76.2	87.3	83.6	73.6	54.5	86.3	75.1	74.2	81.1	83	60.4	79.6	74.2	83	8.8
tdTomato + (P5)	11.1	12.8	13.1	7.5	12.6	13.8	11.5	9.1	22.5	21	15.8	13.4	34.8	13.1	11.5	15.8	4.3
%-total population	n1	n2	n3	n4	n5	n6	n7	n8	n9	n10	n11	n12	n13	median	25% quartile	75% quartile	IQR
all events	100	100	100	100	100	100	100	100	100	100	100	100	100	100	100	100	0
viable cells (P1)	65.6	62.4	67.2	72.1	62.4	59.1	56.5	47.2	51.7	44.4	31.8	45.4	23.9	56.5	45.4	62.4	17
single cells FSC (P2)	35.9	45.2	40.4	44.4	66.6	40.6	34.3	27.8	40.4	27.5	17.9	39.6	19	39.6	27.8	40.6	12.8
single cells SSC (P3)	34.9	42.5	29.5	38.4	88.7	36	28.5	24.2	35.3	23.2	11.6	30.5	13.6	30.5	24.2	36	11.8
tdTomato - (P4)	28.6	33.8	22.5	33.6	83.6	27.5	18.4	20.9	20.5	17.2	9.4	25.3	8.2	22.5	18.4	28.6	10.2
tdTomato + (P5)	3.9	5.4	3.9	2.9	12.6	5	3.3	2.2	8	5.1	1.8	4.1	4.7	4.1	3.3	5.1	1.8
Figure 3C																		Statistics
	Control				R-Spondin1 100ng/ml				Wnt3a 20ng/ml				Combination					single spheres	DEGREES OF FREEDOM
spheres evaluated	7 div	14 div	diameter difference between 7 div and 14 div in µm	relative sphere diameter change	7 div	14 div	diameter difference between 7 div and 14 div in µm	relative sphere diameter change	7 div	14 div	diameter difference between 7 div and 14 div in µm	relative sphere diameter change	7 div	14 div	diameter difference between 7 div and 14 div in µm	relative sphere diameter change		Between groups	3
1	112.117	155.703	43.5852	1.38875	78.0144	276.227	198.212	3.54071	148.784	196.397	47.6127	1.32001	128.626	191.23	62.6039	1.48671
2	113.388	166.145	52.7571	1.46528	114.751	185.111	70.3604	1.61316	120.508	203.031	82.5231	1.68479	92.2218	282.254	190.032	3.0606
3	78.0314	87.3093	9.27788	1.1189	99.8446	101.778	1.9336	1.01937	129.606	238.682	109.076	1.84159	72.06	257.345	185.285	3.57125		Comparison			Diff of Ranks	Q	P<0,05
4	75.1615	86.7493	11.5878	1.15417	116.98	131.873	14.8936	1.12732	95.2368	163.758	68.5209	1.71948	56.9876	68.4601	11.4725	1.20132		Wnt3a 20 ng/ml + RSPO1 100 ng/ml	vs	Control	51.195	5.505	Yes
5	78.0857	89.2414	11.1558	1.14287	99.4566	147.678	48.2214	1.48485	84.9039	175.099	90.1947	2.06231	73.9322	95.877	21.9448	1.29682		Wnt3a 20 ng/ml + RSPO1 100 ng/ml	vs	RSPO1 100 ng/ml	2.434	0.239	No
6	96.5322	111.862	15.3297	1.1588	101.768	158.606	56.8385	1.55851	80.2072	154.461	74.2537	1.92577	133.496	264.548	131.052	1.98169		Wnt3a 20 ng/ml + RSPO1 100 ng/ml	vs	Wnt3a 20 ng/ml	1.059	0.101	Do Not Test
7	106.528	144.571	38.0431	1.35712	48.9418	160.505	111.563	3.27951	87.754	127.907	40.1533	1.45757	79.7004	251.302	171.602	3.15309		Wnt3a 20 ng/ml	vs	Control	50.136	5.842	Yes
8	113.584	144.956	31.3714	1.2762	88.2926	206.831	118.538	2.34256	67.4585	165.13	97.6714	2.44787	106.464	398.094	291.631	3.73925		Wnt3a 20 ng/ml	vs	RSPO1 100 ng/ml	1.375	0.144	Do Not Test
9	121.763	124.44	2.67709	1.02199	190.55	371.65	181.1	1.9504	93.0452	172.867	79.8218	1.85788	86.9902	464.453	377.463	5.33914		RSPO1 100 ng/ml	vs	Control	48.761	5.971	Yes
10	114.158	115.983	1.82533	1.01599	76.2356	151.778	75.5427	1.99091	114.128	187.7	73.5717	1.64464	72.2472	205.523	133.276	2.84472
11	90.7613	102.616	11.8548	1.13062	84.0291	86.6638	2.63466	1.03135	127.8	231.827	104.028	1.81399	130.663	207.855	77.1927	1.59078
12	41.312	44.183	2.87101	1.0695	129.89	344.512	214.622	2.65234	119.438	216.605	97.1671	1.81354	131.688	228.666	96.9778	1.73642
13	36.0072	55.7156	19.7084	1.54734	97.2865	310.029	212.743	3.18677	107.973	159.953	51.9802	1.48142	99.3473	151.362	52.015	1.52357
14	86.4904	110.767	24.2761	1.28068	134.766	190.653	55.8871	1.4147	67.3406	130.01	62.6698	1.93064	105.029	157.443	52.4146	1.49905
15	101.479	105.235	3.75636	1.03702	160.097	349.727	189.63	2.18447	114.587	163.473	48.8857	1.42663	151.879	279.88	128.001	1.84278
16	80.6511	92.4342	11.7831	1.1461	122.284	180.667	58.383	1.47744	121.052	232.487	111.434	1.92055	118.001	146.573	28.5718	1.24213
17	47.4071	56.0381	8.63097	1.18206	275.398	577.108	301.71	2.09554	141.183	259.879	118.696	1.84073	91.9256	168.913	76.9871	1.83749
18	85.7301	108.573	22.8428	1.26645	207.52	498.111	290.591	2.4003	157.453	262.072	104.619	1.66445	92.6081	110.681	18.0727	1.19515
19	117.604	188.257	70.6527	1.60077	145.366	453.453	308.087	3.11939	134.903	440.306	305.402	3.26386	100.176	126.954	26.7777	1.26731
20	59.9653	67.1217	7.15647	1.11934	111.299	229.302	118.002	2.06023	61.8209	306.127	244.306	4.95184
21	89.7264	100.687	10.9603	1.12215	96.8304	144.133	47.3029	1.48851	85.4397	73.3661	-12.0736	0.858689
22	80.8102	55.0598	-25.7504	0.681347	119.808	199.389	79.5806	1.66423	92.2541	113.043	20.7886	1.22534
23	89.1091	68.0786	-21.0305	0.763992	148.939	279.691	130.752	1.87789	112.505	179.984	67.4787	1.59978
24	88.2671	84.2432	-4.02394	0.954412	141.961	256.512	114.55	1.80691	94.2389	172.94	78.7015	1.83513
25	84.2432	66.0025	-18.2407	0.783475	124.488	158.466	33.9777	1.27294
26	62.6557	64.4459	1.79023	1.02857	116.092	140.518	24.4262	1.2104
27	81.1858	68.1181	-13.0677	0.839039	111.706	121.325	9.61888	1.08611
28	69.6761	71.7749	2.09879	1.03012	44.2056	104.744	60.5383	2.36947
29	85.6401	74.6112	-11.0289	0.871218
30	98.2243	100.237	2.01279	1.02049
31	54.4565	101.019	46.5627	1.85504
32	56.3043	65.5634	9.25913	1.16445
33	51.2041	71.5292	20.3251	1.39694
34	109.89	74.2337	-35.6562	0.675528
35	104.285	110.125	5.84009	1.056
36	95.563	22.7572	-72.8059	0.238138
37	89.6904	117.792	28.1013	1.31331
38	85.9828	88.8564	2.87361	1.03342
39	101.493	120.298	18.8045	1.18528
40	76.3294	37.7924	-38.537	0.495123
41	49.9974	42.2131	-7.78429	0.844306
42	80.2435	59.2969	-20.9466	0.738962
43	71.6817	84.1979	12.5162	1.17461
44	81.1939	78.0432	-3.15063	0.961196
45	106.164	77.9479	-28.2157	0.734225
46	92.2983	98.5001	6.20182	1.06719
47	95.7735	108.305	12.531	1.13084
median				1.1189				1.8424				1.81376				1.73642
P-VALUE								≤ 0.001				≤ 0.001				≤ 0.001
Figure 3D
Sort tdTomato postnatal day 60 large intestine
Counts (of parent population)	n1	n2	n3	n4	n5	n6	n7	n8	n9	n10	n11	n12	n13	median	25% quartile	75% quartile	IQR
all events	100000	100000	100000	100000	100000	100000	100000	100000	100000	100000	100000	100000	100000	100000	100000	100000	0
viable cells (P1)	59700	60600	68700	66600	64300	62800	67400	52600	51700	48000	39700	49600	29600	59700	49600	64300	14700
single cells FSC (P2)	33073.8	39390	47059.5	44888.4	43981.2	44399.6	44888.4	34137.4	40894.7	18480	29854.4	38192	15984	39390	33073.8	44399.6	11325.8
single cells SSC (P3)	31320.9	34663.2	35577	38604	38923.4	38982.8	44753.7	29392.3	35782.9	15024.2	21972.8	30286.3	11204.8	34663.2	29392.3	38604	9211.72
tdTomato - (P4)	21204.2	26517.3	25722.2	31076.2	30399.1	26040.5	30522	22250	26872.9	7992.9	17116.8	15809.4	3776.01	25722.2	17116.8	26872.9	9756.09
tdTomato + (P5)	9270.98	7140.62	8147.13	6446.87	7667.9	11694.9	8950.75	6054.81	8051.14	6505.5	4482.46	13810.5	6902.15	7667.9	6505.5	8950.75	2445.25
%-parent population	n1	n2	n3	n4	n5	n6	n7	n8	n9	n10	n11	n12	n13	median	25% quartile	75% quartile	IQR
all events	100	100	100	100	100	100	100	100	100	100	100	100	100	100	100	100	0
viable cells (P1)	59.7	60.6	68.7	66.6	64.3	62.8	67.4	52.6	51.7	48	39.7	49.6	29.6	59.7	49.6	64.3	14.7
single cells FSC (P2)	55.4	65	68.5	67.4	68.4	70.7	66.6	64.9	79.1	38.5	75.2	77	54	67.4	64.9	70.7	5.8
single cells SSC (P3)	94.7	88	75.6	86	88.5	87.8	99.7	86.1	87.5	81.3	73.6	79.3	70.1	86.1	79.3	88	8.7
tdTomato - (P4)	67.7	76.5	72.3	80.5	78.1	66.8	68.2	75.7	75.1	53.2	77.9	52.2	33.7	72.3	66.8	76.5	9.7
tdTomato + (P5)	29.6	20.6	22.9	16.7	19.7	30	20	20.6	22.5	43.3	20.4	45.6	61.6	22.5	20.4	30	9.6
%-total population	n1	n2	n3	n4	n5	n6	n7	n8	n9	n10	n11	n12	n13	median	25% quartile	75% quartile	IQR
all events	100	100	100	100	100	100	100	100	100	100	100	100	100	100	100	100	0
viable cells (P1)	59.7	60.6	68.7	66.6	64.3	62.8	67.4	52.8	48.2	49	39.7	49.8	29.6	59.7	49	64.3	15.3
single cells FSC (P2)	33	39.4	47.1	44.9	44	44.4	44.9	34.3	35.7	19.9	29.8	39.3	16	39.3	33	44.4	11.4
single cells SSC (P3)	31.3	34.7	35.6	38.6	38.9	39	40.2	29.5	31.8	15.4	22	30.4	11.2	31.8	29.5	38.6	9.1
tdTomato - (P4)	21.2	20.5	25.7	31.1	30.4	26	27.5	22.3	20.7	8.2	17.1	15.9	3.8	21.2	17.1	26	8.9
tdTomato + (P5)	9.3	7.1	8.1	6.4	7.7	11.7	8	6.1	10.4	6.6	4.5	13.9	6.9	7.7	6.6	9.3	2.7
Figure 3E																		Statistics
	Control				R-Spondin1 100ng/ml				Wnt3a 20ng/ml				Combination					single spheres	DEGREES OF FREEDOM
spheres evaluated	7 div	14 div	diameter difference between 7 div and 14 div in µm	relative sphere diameter change	7 div	14 div	diameter difference between 7 div and 14 div in µm	relative sphere diameter change	7 div	14 div	diameter difference between 7 div and 14 div in µm	relative sphere diameter change	7 div	14 div	diameter difference between 7 div and 14 div in µm	relative sphere diameter change		Between groups	3
1	58.9881	56.862	-2.12611	0.963957	63.2562	89.7593	26.5031	1.41898	109.795	164.965	55.1698	1.50248	83.4122	103.701	20.2891	1.24324
2	90.8998	119.313	28.4135	1.31258	71.1687	100.104	28.9355	1.40658	85.4416	126.673	41.2317	1.48257	77.8309	106.96	29.1292	1.37426
3	78.1569	94.8299	16.673	1.21333	100.214	149.298	49.0841	1.48979	93.4655	134.78	41.3147	1.44203	71.9312	103.235	31.3042	1.4352		Comparison			Diff of Ranks	Q	P<0,05
4	54.1518	60.2102	6.05837	1.11188	56.5256	113.25	56.7246	2.00352	118.45	169.455	51.0046	1.4306	65.4781	111.9	46.4217	1.70896		Wnt3a 20 ng/ml	vs	Control	44.844	6.15	Yes
5	51.0035	21.8099	-29.1936	0.427615	117.589	180.478	62.8885	1.53481	116.36	229.145	112.785	1.96927	64.2285	101.306	37.0776	1.57728		Wnt3a 20 ng/ml	vs	Wnt3a 20 ng/ml + RSPO1 100 ng/ml	12.125	1.44	No
6	75.5095	95.5865	20.077	1.26589	87.4517	184.72	97.2688	2.11226	104.168	228.631	124.464	2.19484	72.3754	91.0949	18.7195	1.25864		Wnt3a 20 ng/ml	vs	RSPO1 100 ng/ml	4.882	0.597	Do Not Test
7	68.9535	27.4451	-41.5084	0.398023	76.3224	110.24	33.9178	1.4444	144.888	381.796	236.908	2.63512	23.6447	176.453	152.808	7.46269		RSPO1 100 ng/ml	vs	Control	39.962	5.695	Yes
8	72.1534	87.6986	15.5452	1.21545	64.0303	166.98	102.95	2.60783	46.2428	126.492	80.2487	2.73538	113.833	223.894	110.061	1.96686		RSPO1 100 ng/ml	vs	Wnt3a 20 ng/ml + RSPO1 100 ng/ml	7.243	0.885	Do Not Test
9	74.92	76.3533	1.43327	1.01913	108.521	179.09	70.5692	1.65028	87.2182	167.325	80.1072	1.91847	66.4857	125.584	59.0981	1.88888		Wnt3a 20 ng/ml + RSPO1 100 ng/ml	vs	Control	32.719	4.487	Yes
10	66.28	103.331	37.0509	1.55901	76.5545	118.77	42.216	1.55145	69.7478	157.809	88.0616	2.26257	103.793	136.496	32.7027	1.31508
11	86.7205	92.285	5.56447	1.06417	72.5691	172.247	99.6778	2.37356	131.427	330.354	198.927	2.5136	73.8088	184.542	110.733	2.50027
12	95.427	97.0861	1.65915	1.01739	51.2934	103.502	52.2085	2.01784	92.7201	135.632	42.9115	1.46281	89.4003	127.468	38.068	1.42581
13	46.8774	42.767	-4.11037	0.912317	84.957	165.602	80.6454	1.94925	58.2335	158.812	100.578	2.72715	100.621	202.757	102.135	2.01505
14	65.2859	93.2961	28.0103	1.42904	75.7232	119.211	43.488	1.5743	78.9249	126.971	48.0459	1.60876	73.4262	113.726	40.2996	1.54884
15	90.9314	88.5727	-2.35869	0.974061	58.0832	142.922	84.8392	2.46065	108.232	301.386	193.154	2.78463	80.4494	101.98	21.5305	1.26763
16	66.9707	67.4439	0.473207	1.00707	84.9336	194.457	109.523	2.28952	42.6931	154.529	111.836	3.61953	57.1332	142.94	85.8071	2.50188
17	62.1524	71.8507	9.69827	1.15604	71.8256	139.436	67.6105	1.94131
18	63.7377	72.7195	8.98184	1.14092	129.677	266.026	136.35	2.05146
19	68.8353	69.9049	1.06955	1.01554	50.3581	124.392	74.0343	2.47016
20	64.9238	79.1227	14.199	1.2187	73.5496	76.2799	2.73035	1.03712
21	97.5797	126.07	28.4899	1.29197
22	80.5757	87.0929	6.51719	1.08088
23	81.5807	39.4284	-42.1523	0.483306
24	50.338	19.3573	-30.9806	0.384547
25	42.5739	22.0668	-20.5071	0.518317
26	83.4395	85.5597	2.12013	1.02541
27	63.1743	69.4107	6.2364	1.09872
28	38.1514	22.4798	-15.6716	0.589226
29	83.1558	79.3417	-3.81418	0.954132
30	62.4478	60.1474	-2.30048	0.963162
31	61.1966	70.2148	9.01822	1.14736
32	39.3353	20.3712	-18.9641	0.517885
median				1.02227				1.94528				2.08206				1.56306
P-VALUE								≤ 0.001				≤ 0.001				≤ 0.001

## Sheet: Figure 4
Figure 4C						Statistics
experimental groups	HuC/D+ cells counted of two technical replicates	mean values of all experiments	SD	P-VALUE		HuCD	DEGREES OF FREEDOM	F-VALUE		Comparison			Diff of Means	LSD	P<0,05	Significance
Control_n1	19287					Between groups	3	14102		Wnt3a 20 ng/ml	vs.	Control	13058.7	4883.7	<0,001	Yes
Control_n2	15034					Residuals	8			Wnt3a 20 ng/ml	vs.	Wnt3a 20 ng/ml + RSPO1 100 ng/ml	7135	4883.7	0.01	Yes
Control_n3	19896	18072.3	2648.83	-		Total	11			Wnt3a 20 ng/ml	vs.	RSPO1 100 ng/ml	3198	4883.7	0.169	No
Wnt3a 20 ng/ml_n1	32279									RSPO1 100 ng/ml	vs.	Control	9860.67	4883.7	0.002	Yes
Wnt3a 20 ng/ml_n2	31560									RSPO1 100 ng/ml	vs.	Wnt3a 20 ng/ml + RSPO1 100 ng/ml	3937	4883.7	0.1	No
Wnt3a 20 ng/ml_n3	29554	31131	1412.25	≤ 0.001						Wnt3a 20 ng/ml + RSPO1 100 ng/ml	vs.	Control	5923.67	4883.7	0.023	Yes
RSPO1 100 ng/ml_n1	30023
RSPO1 100 ng/ml_n2	26048
RSPO1 100 ng/ml_n3	27728	27933	1995.41	0.002
Wnt3a 20 ng/ml + RSPO1 100 ng/ml_n1	27180
Wnt3a 20 ng/ml + RSPO1 100 ng/ml_n2	19891
Wnt3a 20 ng/ml + RSPO1 100 ng/ml_n3	24917	23996	3730.76	0.0023
Figure 4E						Statistics
experimental groups	HuC/D+ cells counted of one technical replicates	mean values of all experiments	SD	P-VALUE		HuCD	DEGREES OF FREEDOM	F-VALUE		Comparison			Diff of Means	P	P<0,05	Significance
Control_n1	8407					Between groups	3	5.476		RSPO1 100 ng/ml	vs.	Control	3597.67	2334.25	0.007	Yes
Control_n2	7864					Residuals	8			RSPO1 100 ng/ml	vs.	Wnt3a 20 ng/ml + RSPO1 100 ng/ml	525	2334.25	0.618	No
Control_n3	5467	7246	1564.4	-		Total	11			RSPO1 100 ng/ml	vs.	Wnt3a 20 ng/ml	301	2334.25	0.774	Do Not Test
Wnt3a 20 ng/ml_n1	11345									Wnt3a 20 ng/ml	vs.	Control	3296.67	2334.25	0.012	Yes
Wnt3a 20 ng/ml_n2	11028									Wnt3a 20 ng/ml	vs.	Wnt3a 20 ng/ml + RSPO1 100 ng/ml	224	2334.25	0.83	Do Not Test
Wnt3a 20 ng/ml_n3	9255	10542.7	1126.36	≤ 0.001						Wnt3a 20 ng/ml + RSPO1 100 ng/ml	vs.	Control	3072.67	2334.25	0.016	Yes
RSPO1 100 ng/ml_n1	12418
RSPO1 100 ng/ml_n2	10237
RSPO1 100 ng/ml_n3	9876	10843.7	1375.31	0.002
Wnt3a 20 ng/ml + RSPO1 100 ng/ml_n1	11104
Wnt3a 20 ng/ml + RSPO1 100 ng/ml_n2	10205
Wnt3a 20 ng/ml + RSPO1 100 ng/ml_n3	9647	10318.7	735.121	0.0023

## Sheet: Figure 5
Figure 5C										Statistics
experimental groups	Sphere count	relative sphere cout numbers	median sphere numbers	P-VALUE	summed up cell volume in µm³	relative sphere volume numbers	median sphere volume	P-VALUE		number and volume	DEGREES OF FREEDOM
Control_n1	84	1			1.34355e+07	1				Between groups	3
Control_n2	68	1			4.1387e+06	1
Control_n3	246	1			2.24155e+07	1				Volume
Control_n4	208	1		-	4.13172e+07	1		-		Comparison			Diff of Ranks	q	P<0,05
Wnt3a 20 ng/ml_n1	225	2.67857			2.73719e+07	2.03728				Wnt3a 20 ng/ml + RSPO1 100 ng/ml	vs	Control	39	4.096	Yes
Wnt3a 20 ng/ml_n2	249	3.66176			7.01232e+06	1.69433				Wnt3a 20 ng/ml + RSPO1 100 ng/ml	vs	RSPO1 100 ng/ml	13	1.803	No
Wnt3a 20 ng/ml_n3	457	1.85772			3.87664e+07	1.72944				Wnt3a 20 ng/ml + RSPO1 100 ng/ml	vs	Wnt3a 20 ng/ml	8	1.633	Do Not Test
Wnt3a 20 ng/ml_n4	353	1.69712	2.26815	0.028	6.56657e+07	1.58931	1.71189	0..023		Wnt3a 20 ng/ml	vs	Control	31	4.299	Yes
RSPO1 100 ng/ml_n1	209	2.4881			2.26766e+07	1.68781				Wnt3a 20 ng/ml	vs	RSPO1 100 ng/ml	5	1.021	Do Not Test
RSPO1 100 ng/ml_n2	174	2.55882			6.60595e+06	1.59614				RSPO1 100 ng/ml	vs	Control	26	5.307	Yes
RSPO1 100 ng/ml_n3	359	1.45935			5.17156e+07	2.30714				Number
RSPO1 100 ng/ml_n4	353	1.69712	2.09261	0.028	6.16395e+07	1.49186	1.64198	0.023		Comparison			Diff of Ranks	q	P<0,05
Wnt3a 20 ng/ml + RSPO1 100 ng/ml_n1	236	2.80952			2.4157e+07	1.798				Wnt3a 20 ng/ml	vs	Control	36.5	3.833	Yes
Wnt3a 20 ng/ml + RSPO1 100 ng/ml_n2	159	2.33824			8.08378e+06	1.95322				Wnt3a 20 ng/ml	vs	RSPO1 100 ng/ml	9	1.248	No
Wnt3a 20 ng/ml + RSPO1 100 ng/ml_n3	385	1.56504			4.07028e+07	1.81583				Wnt3a 20 ng/ml	vs	Wnt3a 20 ng/ml + RSPO1 100 ng/ml	4.5	0.919	Do Not Test
Wnt3a 20 ng/ml + RSPO1 100 ng/ml_n4	411	1.97596	2.1571	0.028	7.06895e+07	1.7109	1.80691	0.023		Wnt3a 20 ng/ml + RSPO1 100 ng/ml	vs	Control	32	4.438	Yes
										Wnt3a 20 ng/ml + RSPO1 100 ng/ml	vs	RSPO1 100 ng/ml	4.5	0.919	Do Not Test
										RSPO1 100 ng/ml	vs	Control	27.5	5.613	Yes
Figure 5E						Statistics
experimental groups	HuC/D+ cells counted of four technical replicates	relative values	median	P-VALUE		number and volume	DEGREES OF FREEDOM
Control_n1	16	1				Between groups	3
Control_n2	22	1
Control_n3	23	1				Comparison			Diff of Ranks	q	P<0,05
Control_n4	118	1		-		Wnt3a 20 ng/ml + RSPO1 100 ng/ml	vs	Control	48	5.041	Yes
Wnt3a 20 ng/ml_n1	34	2.125				Wnt3a 20 ng/ml + RSPO1 100 ng/ml	vs	RSPO1 100 ng/ml	29.5	4.091	Yes
Wnt3a 20 ng/ml_n2	56	2.54545				Wnt3a 20 ng/ml + RSPO1 100 ng/ml	vs	Wnt3a 20 ng/ml	18.5	3.776	Yes
Wnt3a 20 ng/ml_n3	51	2.21739				Wnt3a 20 ng/ml	vs	Control	29.5	4.091	Yes
Wnt3a 20 ng/ml_n4	299	2.5339	2.37564	0.004		Wnt3a 20 ng/ml	vs	RSPO1 100 ng/ml	11	2.245	No
RSPO1 100 ng/ml_n1	34	2.125				RSPO1 100 ng/ml	vs	Control	18.5	3.776	Yes
RSPO1 100 ng/ml_n2	45	2.04545
RSPO1 100 ng/ml_n3	46	2
RSPO1 100 ng/ml_n4	298	2.52542	2.08523	0.004
Wnt3a 20 ng/ml + RSPO1 100 ng/ml_n1	53	3.3125
Wnt3a 20 ng/ml + RSPO1 100 ng/ml_n2	91	4.13636
Wnt3a 20 ng/ml + RSPO1 100 ng/ml_n3	74	3.21739
Wnt3a 20 ng/ml + RSPO1 100 ng/ml_n4	337	2.85593	3.26495	0.004

## Sheet: Figure 9
Figure 9A/D
Sort FZD4/LGR5
Counts (of parent population)	n1	n2	n3	n4	n5	median	25% quartile	75% quartile	IQR
all events	100000	100000	100000	100000	100000	100000	100000	100000	0
viable cells (P1)	61800	64200	81900	69000	76200	69000	64200	76200	12000
single cells FSC (P2)	55929	58614.6	81736.2	68862	76200	68862	58614.6	76200	17585.4
single cells SSC (P3)	53524.1	56445.9	71682.6	63766.2	72618.6	63766.2	56445.9	71682.6	15236.8
Fzd4+Lgr5+ (P4)	3532.59	5475.25	4946.1	6185.32	6463.06	5475.25	4946.1	6185.32	1239.22
Fzd4+Lgr5- (P5)	5459.45	4402.78	3512.45	9501.17	10892.8	5459.45	4402.78	9501.17	5098.39
%-parent population	n1	n2	n3	n4	n5	median	25% quartile	75% quartile	IQR
all events	100	100	100	100	100	100	100	100	0
viable cells (P1)	61.8	64.2	81.9	69	76.2	69	64.2	76.2	12
single cells FSC (P2)	90.5	91.3	99.8	99.8	100	99.8	91.3	99.8	8.5
single cells SSC (P3)	95.7	96.3	87.7	92.6	95.3	95.3	92.6	95.7	3.1
Fzd4+Lgr5+ (P4)	6.6	9.7	6.9	9.7	8.9	8.9	6.9	9.7	2.8
Fzd4+Lgr5- (P5)	10.2	7.8	4.9	14.9	15	10.2	7.8	14.9	7.1
%-total population	n1	n2	n3	n4	n5	median	25% quartile	75% quartile	IQR
all events	100	100	100	100	100	100	100	100	0
viable cells (P1)	61.8	64.2	81.9	69	76.2	69	64.2	76.2	12
single cells FSC (P2)	55.9	58.6	81.7	68.8	76.1	68.8	58.6	76.1	17.5
single cells SSC (P3)	53.5	56.5	71.7	63.7	72.6	63.7	56.5	71.7	15.2
Fzd4+Lgr5+ (P4)	3.5	5.5	5	6.2	6.5	5.5	5	6.2	1.2
Fzd4+Lgr5- (P5)	5.4	4.4	3.5	9.5	10.9	5.4	4.4	9.5	5.1

## Sheet: Figure 10
Figure 10A/B
Sort FZD4/LGR4
Counts (of parent population)	n1	n2	n3	n4	median	25% quartile	75% quartile	IQR
all events	100000	100000	100000	100000	100000	100000	100000	0
viable cells (P1)	73300	71100	42400	82300	72200	63925	75550	11625
single cells FSC (P2)	73300	71100	42400	82300	72200	63925	75550	11625
single cells SSC (P3)	69268.5	68327	41128	66169	67248	59908.8	68562.4	8653.62
Fzd4+Lgr4+ (P4)	7990	4783	1028	5691	5237	3844.25	6265.75	2421.5
Fzd4+Lgr4- (P5)	12021	7653	2180	2382	5017.5	2331.5	8745	6413.5
%-parent population	n1	n2	n3	n4	median	25% quartile	75% quartile	IQR
all events	100	100	100	100	100	100	100	0
viable cells (P1)	73.3	71.1	42.4	82.3	72.2	63.925	75.55	11.625
single cells FSC (P2)	100	100	100	100	100	100	100	0
single cells SSC (P3)	94.5	96.1	97	80.4	95.3	90.975	96.325	5.35
Fzd4+Lgr4+ (P4)	10.9	7	2.5	8.6	7.8	5.875	9.175	3.3
Fzd4+Lgr4- (P5)	16.4	11.2	5.3	3.6	8.25	4.875	12.5	7.625
%-total population	n1	n2	n3	n4	median	25% quartile	75% quartile	IQR
all events	100	100	100	100	100	100	100	0
viable cells (P1)	73.3	71.1	42.4	82.3	72.2	63.925	75.55	11.625
single cells FSC (P2)	73.3	71.1	42.4	82.2	72.2	63.925	75.525	11.6
single cells SSC (P3)	69.3	68.3	41.1	66.1	67.2	59.85	68.55	8.7
Fzd4+Lgr4+ (P4)	7.5	4.8	1	5.7	5.25	3.85	6.15	2.3
Fzd4+Lgr4- (P5)	11.4	7.6	2.2	2.4	5	2.35	8.55	6.2

## Sheet: Figure 11
Figure 11A/B
Sort FZD4/LGR6
Counts (of parent population)	n1	n2	n3	n4	median	25% quartile	75% quartile	IQR
all events	100000	100000	100000	100000	100000	100000	100000	0
viable cells (P1)	80091.6	77648.8	40300	40500	59074.4	40450	78259.5	37809.5
single cells FSC (P2)	64694.3	77273.8	39534.3	40136	52415.1	39985.6	67839.2	27853.6
single cells SSC (P3)	55009.9	76148.4	37320.4	37768	46389	37656.1	60294.6	22638.5
Fzd4+Lgr6+ (P4)	11442	685	7725.32	4910	6317.66	3853.75	8654.49	4800.74
Fzd4+Lgr6- (P5)	2200	914	368.32	2568	1557	777.58	2292	1514.42
%-parent population	n1	n2	n3	n4	median	25% quartile	75% quartile	IQR
all events	100	100	100	100	100	100	100	0
viable cells (P1)	80.1	77.6	40.3	40.5	59.05	40.45	78.225	37.775
single cells FSC (P2)	80.8	99.5	98.1	99.1	98.6	93.775	99.2	5.425
single cells SSC (P3)	85	98.5	94.4	94.1	94.25	91.825	95.425	3.6
Fzd4+Lgr6+ (P4)	2.8	1.2	20.7	13	7.9	2.4	14.925	12.525
Fzd4+Lgr6- (P5)	4	0.9	9.9	6.8	5.4	3.225	7.575	4.35
%-total population	n1	n2	n3	n4	median	25% quartile	75% quartile	IQR
all events	100	100	100	100	100	100	100	0
viable cells (P1)	80.1	77.6	40.3	40.6	59.1	40.525	78.225	37.7
single cells FSC (P2)	64.1	77.3	39.5	14.4	51.8	33.225	67.4	34.175
single cells SSC (P3)	55	76.1	37.3	13.6	46.15	31.375	60.275	28.9
Fzd4+Lgr6+ (P4)	1.8	0.9	7.7	1.8	1.8	1.575	3.275	1.7
Fzd4+Lgr6- (P5)	2.6	0.7	3.7	0.9	1.75	0.85	2.875	2.025

## Sheet: Figure 12
Figure 12A
Sort tdTomato pstnatal day 0_small intestine
Counts (of parent population)	n1	n2	n3	median	25% quartile	75% quartile	IQR
all events	100000	100000	100000	100000	100000	100000	0
viable cells (P1)	78002	78960	69300	78002	73651	78481	4830
single cells FSC (P2)	76284	77578	66251	76284	71267.5	76931	5663.5
single cells SSC (P3)	75063	77035	64793	75063	69928	76049	6121
tdTomato - (P4)	59675	57083	51899	57083	54491	58379	3888
tdTomato + (P5)	13961	18180	10691	13961	12326	16070.5	3744.5
%-parent population	n1	n2	n3	median	25% quartile	75% quartile	IQR
all events	100	100	100	100	100	100	0
viable cells (P1)	78	79	69.3	78	73.65	78.5	4.85
single cells FSC (P2)	97.8	98.2	95.6	97.8	96.7	98	1.3
single cells SSC (P3)	98.4	99.3	97.8	98.4	98.1	98.85	0.75
tdTomato - (P4)	79.5	74.1	80.1	79.5	76.8	79.8	3
tdTomato + (P5)	18.6	23.6	16.5	18.6	17.55	21.1	3.55
%-total population	n1	n2	n3	median	25% quartile	75% quartile	IQR
all events	100	100	100	100	100	100	0
viable cells (P1)	78	79	69.3	78	73.65	78.5	4.85
single cells FSC (P2)	76.3	77.5	66.3	76.3	71.3	76.9	5.6
single cells SSC (P3)	75.1	77	64.8	75.1	69.95	76.05	6.1
tdTomato - (P4)	59.7	57	51.9	57	54.45	58.35	3.9
tdTomato + (P5)	13.9	18.2	10.7	13.9	12.3	16.05	3.75
Figure 12C/12D/12E																				Statistics
LGR+DAPI+ cells	experiments	LGR4+ cells	LGR5+ cells	LGR6+ cells		LGR+DAPI+/ DAPI+ cells	experiments	%-LGR4+ cells	mean	SD	P-VALUE	%-LGR5+ cells	mean	SD	P-VALUE	%-LGR6+ cells	median	P-VALUE		LGR4+DAPI / DAPI	DEGREES OF FREEDOM	F-VALUE		LGR+DAPI / DAPI	Comparison	Diff of Means	LSD	P<0,05	Significance
proliferation_div5	n1	1055	5321	2		proliferation_div5	n1	0.0941712	0.115306	0.0184956		0.493874	0.441326	0.0466701		0.00017963	0.00017963			Between groups	6	100.712		LGR4	div5_prol vs div5_diff	-	-	-	-
	n2	1378	3960	1			n2	0.128533				0.404701				9.21489e-05				Residuals	14				div6_prol vs div6_diff	0.118	0.0327	<0,001	Yes
	n3	1294	4106	4			n3	0.123215				0.425404				0.000355208				Total	20				div9_prol vs div9_diff	0.0331	0.0327	0.047	Yes
proliferation_div6	n1	2136	6320	162		proliferation_div6	n1	0.173574	0.17013	0.00746252	≤0.001	0.566714	0.538111	0.0275419	≤0.001	0.0114853	0.0132296	≤0.05							div12_prol vs div12_diff	0.148	0.0327	<0,001	Yes
	n2	2065	7003	204			n2	0.161568				0.535848				0.0132296				LGR5+DAPI/DAPI	DEGREES OF FREEDOM	F-VALUE		LGR5	div5_prol vs div5_diff	-	-	-	-
	n3	1984	6935	179			n3	0.17525				0.51177				0.0140756				Between groups	6	100.712			div6_prol vs div6_diff	0.207	0.0512	<0,001	Yes
proliferation_div9	n1	3987	9874	280		proliferation_div9	n1	0.277588	0.279584	0.00683093	0.047	0.755875	0.750534	0.00486913	0.003	0.0190736	0.0190736	≤0.05		Residuals	14				div9_prol vs div9_diff	0.0852	0.0512	0.003	Yes
	n2	3753	11237	341			n2	0.28719				0.749383				0.0202855				Total	20				div12_prol vs div12_diff	0.264	0.0512	<0,001	Yes
	n3	3520	11940	297			n3	0.273973				0.746343				0.0167324								LGR+DAPI / DAPI	Comparison	Diff od Ranks	q	P<0,05
proliferation_div12	n1	6231	18965	562		proliferation_div12	n1	0.308695	0.303512	0.025589	≤0.001	0.736734	0.735749	0.0300581	≤0.001	0.0273439	0.0256304	≤0.05		LGR6+DAPI/DAPI	DEGREES OF FREEDOM	F-VALUE		LGR6	div5_prol vs div5_diff	-	-	-
	n2	5947	15678	678			n2	0.326113				0.765303				0.0256304				Between groups	6	100.712			div6_prol vs div6_diff	27	4.323	Yes
	n3	4201	17985	524			n3	0.275729				0.705211				0.0250227				Residuals	14				div9_prol vs div9_diff	27	4.323	Yes
differentiation_div6	n1	6724	18745	4362		differentiation_div6	n1	0.285532	0.288099	0.0239736	≤0.001	0.78408	0.744638	0.0424909	≤0.001	0.233125	0.217164	≤0.05		Total	20				div12_prol vs div12_diff	27	4.323	Yes
	n2	7961	13564	3954			n2	0.313253				0.699644				0.197256
	n3	5901	15742	3201			n3	0.265512				0.750191				0.217164
differentiation_div9	n1	22643	60641	32695		differentiation_div9	n1	0.323925	0.312705	0.0225143	0.047	0.8247	0.835691	0.017773	0.003	0.433695	0.413806	≤0.05
	n2	20498	65832	30457			n2	0.286786				0.856195				0.368582
	n3	24631	66147	29842			n3	0.327405				0.826177				0.413806
differentiation_div12	n1	40651	89562	95632		differentiation_div12	n1	0.44833	0.451648	0.0160093	≤0.001	1	1	0	≤0.001	1	1	≤0.05
	n2	37896	81073	100388			n2	0.469056				1				1
	n3	37465	90332	85632			n3	0.437558				1				1
Figure 12F and 12G																				Statistics
Ki67+LGR+DAPI+ cells	experiments	LGR4+ cells	LGR5+ cells		Ki67+LGR+DAPI+/ LGR+DAPI+ cells	experiments	%-LGR4+ cells	mean	SD	P-VALUE	%-LGR5+ cells	median	25% quartile	75% quartile	IQR	P-VALUE				LGR4+Ki67+DAPI/ LGR4+DAPI	DEGREES OF FREEDOM	F-VALUE		DAPI+Ki67+LGR/LGR+DAPI	Comparison	Diff of Means	LSD	P<0,05	Significance
proliferation_div5	n1	174	1046		proliferation_div5	n1	0.164929	0.138728	0.0240815		0.19658	0.237879	0.217229	0.239373	0.0221437					Between groups	6	72.396		LGR4	div5_prol vs div5_diff	-	-	-	-
	n2	162	942			n2	0.117562				0.237879									Residuals	14				div6_prol vs div6_diff	0.00236	0.0268	0.853	Do Not Test
	n3	173	989			n3	0.133694				0.240867									Total	20				div9_prol vs div9_diff	0.044	0.0268	0.003	Yes
proliferation_div6	n1	363	1245		proliferation_div6	n1	0.169944	0.158735	0.0154361	0.853	0.196994	0.196994	0.191029	0.20203	0.011001	≤0.05									div12_prol vs div12_diff	0.0998	0.0268	<0,001	Yes
	n2	341	1296			n2	0.165133				0.185064									LGR5+Ki67+DAPI/ LGR5+DAPI	DEGREES OF FREEDOM				Comparison	Diff od Ranks	q	P<0,05
	n3	280	1436			n3	0.141129				0.207066									Between groups	6			LGR5	div5_prol vs div5_diff	-	-	-
proliferation_div9	n1	789	1645		proliferation_div9	n1	0.197893	0.19417	0.00781906	0.003	0.166599	0.144137	0.135386	0.155368	0.019982	≤0.05									div6_prol vs div6_diff	27	4.323	Yes
	n2	695	1423			n2	0.185185				0.126635														div9_prol vs div9_diff	34	4.389	Yes
	n3	702	1721			n3	0.199432				0.144137														div12_prol vs div12_diff	18	3.795	Yes
proliferation_div12	n1	613	2012		proliferation_div12	n1	0.0983791	0.101043	0.014449	≤0.001	0.10609	0.12744	0.116765	0.12769	0.0109249	≤0.05
	n2	524	1998			n2	0.0881117				0.12744
	n3	490	2301			n3	0.116639				0.12794
differentiation_div6	n1	1082	1679.67		differentiation_div6	n1	0.160916	0.156371	0.0137374	0.853	0.0870632	0.107712	0.0973874	0.115665	0.0182776	≤0.05
	n2	1122	1461			n2	0.140937				0.107712
	n3	987	1946			n3	0.16726				0.123618
differentiation_div9	n1	5408	10		differentiation_div9	n1	0.238838	0.23815	0.0191068	0.003	0.000164905	0.000288613	0.000226759	0.000386192	0.000159433	≤0.05
	n2	5266	19			n2	0.256903				0.000288613
	n3	5387	32			n3	0.218708				0.000483771
differentiation_div12	n1	50	46		differentiation_div12	n1	0.00122998	0.0011977	0.000103492	≤0.001	0.000513611	0.000513611	0.000503497	0.000561238	5.77413e-05	≤0.05
	n2	41	40			n2	0.00108191				0.000493383
	n3	48	55			n3	0.0012812				0.000608865

## Sheet: Figure 13
Figure 13B+13C
DAPI+Ki67+LGR4										Statistics
Control	DAPI+	DAPI+Ki67+	DAPI+Ki67-	DAPI+LGR4+	DAPI+LGR4-	DAPI+LGR4+Ki67+	DAPI+LGR4+KI67-	P-VALUE
n1	1126	241	885	82	1044	6	82			LGR+DAPI+	DEGREES OF FREEDOM	DIFFERECES	T-VALUE
n2	779	213	566	39	740	3	39			LGR4	4	-0.221	-4.557
n3	668	157	511	82	586	8	82			LGR5	4	-0.103	-1.628
calculated percentages										LGR6	4	0.00113	0.11
n1	1	0.214032	0.785968	0.0728242	0.927176	0.0731707	1
n2	1	0.273427	0.726573	0.0500642	0.949936	0.0769231	1
n3	1	0.23503	0.76497	0.122754	0.877246	0.097561	1
RSPO1 100 ng/ml	DAPI+	DAPI+Ki67+	DAPI+Ki67-	DAPI+LGR4+	DAPI+LGR4-	DAPI+LGR4+Ki67+	DAPI+LGR4+KI67-			Statistics
n1	1011	353	658	394	617	158	236
n2	1008	447	561	267	741	120	147			LGR+Ki67	DEGREES OF FREEDOM	DIFFERECES	T-VALUE
n3	1007	361	646	256	751	125	131			LGR4	4	-0.364	-13.799
calculated percentages										LGR5	4	-0.193	-6.765
n1	1	0.349159	0.650841	0.389713	0.610287	0.401015	0.598985	≤0.001
n2	1	0.443452	0.556548	0.264881	0.735119	0.449438	0.550562
n3	1	0.358491	0.641509	0.25422	0.74578	0.488281	0.511719
Figure 13B+13D
DAPI+Ki67+LGR5
Control	DAPI+	DAPI+Ki67+	DAPI+Ki67-	DAPI+LGR5+	DAPI+LGR5-	DAPI+LGR5+Ki67+	DAPI+LGR5+KI67-	P-VALUE
n1	1014	271	743	358	656	108	250
n2	851	275	576	363	488	113	250
n3	680	241	439	338	342	110	228
calculated percentages
n1	1	0.267258	0.732742	0.353057	0.646943	0.301676	0.698324
n2	1	0.323149	0.676851	0.426557	0.573443	0.311295	0.688705
n3	1	0.354412	0.645588	0.497059	0.502941	0.325444	0.674556
RSPO1 100 ng/ml	DAPI+	DAPI+Ki67+	DAPI+Ki67-	DAPI+LGR5+	DAPI+LGR5-	DAPI+LGR5+Ki67+	DAPI+LGR5+KI67-
n1	1377	574	803	603	774	284	319
n2	741	344	397	444	297	249	195
n3	675	267	408	370	305	180	190
calculated percentages
n1	1	0.416848	0.583152	0.437908	0.562092	0.470978	0.529022	0.002
n2	1	0.464238	0.535762	0.59919	0.40081	0.560811	0.439189
n3	1	0.395556	0.604444	0.548148	0.451852	0.486486	0.513514
Figure13B
DAPI+Ki67+LGR6
Control	DAPI+	DAPI+Ki67+	DAPI+Ki67-	DAPI+LGR6+	DAPI+LGR6-	DAPI+LGR6+Ki67+	DAPI+LGR6+KI67-
n1	823	184	639	38	785	0	38
n2	563	116	447	28	535	0	28
n3	553	136	417	24	529	0	24
calculated percentages
n1	1	0.223572	0.776428	0.0461725	0.953827	0	1
n2	1	0.206039	0.793961	0.0497336	0.950266	0	1
n3	1	0.245931	0.754069	0.0433996	0.9566	0	1
RSPO1 100 ng/ml	DAPI+	DAPI+Ki67+	DAPI+Ki67-	DAPI+LGR6+	DAPI+LGR6-	DAPI+LGR6+Ki67+	DAPI+LGR6+KI67-
n1	1195	499	696	69	1126	0	69
n2	826	338	488	21	805	0	21
n3	796	308	488	42	754	0	42
calculated percentages
n1	1	0.417573	0.582427	0.0577406	0.942259	0	1
n2	1	0.409201	0.590799	0.0254237	0.974576	0	1
n3	1	0.386935	0.613065	0.0527638	0.947236	0	1
